# Supplementary material for: The Nuclear Effector RIRG190 Interacts with SAS10 to Regulate Arbuscular Mycorrhizal Symbiosis
Source: Int J Mol Sci. 2025 Dec 18;26(24):12178. doi: 10.3390/ijms262412178 (PMC12733757; doi:10.3390/ijms262412178)
Supplement: Supplementary file 1 [file ijms-26-12178-s001.zip]

Archive with 3 entries (3 files):
- ijms-4012739-supplementary.pdf
- Table S1.xlsx
- Dataset S1.xlsx
