# Supplementary material for: The Nuclear Effector RIRG190 Interacts with SAS10 to Regulate Arbuscular Mycorrhizal Symbiosis
Source: Int J Mol Sci. 2025 Dec 18;26(24):12178. doi: 10.3390/ijms262412178 (PMC12733757; doi:10.3390/ijms262412178)
Supplement: Supplementary file 1 [file ijms-26-12178-s001.zip › Table S1.xlsx]

## Sheet: S1(a)
	Table S1a. List of primers used for the generation of the different vectors in this work. ID, gene name; VECTOR, name of the vector referred to this research; NAME, vector’s name; NUCLEOTIDE SEQUENCE, complementary DNA sequence. Blue color highlights the adaptor sequences, whereas red indicates START or STOP codons.
	ID	VECTOR	NAME	NUCLEOTIDE SEQUENCE
		PGGFmRuby module	PGGF_RolD_Ruby_t35S_F	AGGTGACACTATAGAAGTGAAGCTTGGTCTCAACTATGCATGCTGCAGGTCGAC
			PGGF_RolD_Ruby_t35S_R	ACGACTCACTATAGGGCGAGAATTCGGTCTCAATACAGGTCACTGGATTTTGG
	Solyc06g051850.2	PGGA SlPT4 module	pSlPT4_MA_F	AGAAGTGAAGCTTGGTCTCAACCTTTGAAACCAGGACATATAATATTGGCAAG
			pSlPT4_MA_R	GGGCGAGAATTCGGTCTCATGTTCTCTAAATTGCTCAATTTACGTATATATAGAC
	POG59785.1	RIRG190 PGGB	RirG190_MB_F	TTTTGGTCTCAAACAATGTTCAATCCACAACTTATGC
			RirG190_MB_R	TTTTGGTCTCAAGCCTTCTCTAACTAATCTTTTACGAGC
		RIRG190 CDS	RIRG190_AttB1	GGGGACAAGTTTGTACAAAAAAGCAGGCTCAATGTTCAATCCACAACTTATGC
			RIRG190_AttB2	ggggaccactttgtacaagaaagctgggtaTCATTCTCTAACTAATCTTTTACGAGC
			RIRG190_AttB4	GGGGACCACTTTGTACAAGAAAGCTGGGTTTCATTCTCTAACTAATCTTTTACGAGC
		RIRG190 YST	RirG190_YST_SP_FW	GCGCGCGAATTCATGGTTGCGATCAAATTAATTTTTG
			RirG190_YST_SP_RV	AAGGAAAAAAGCGGCCGCGGCAGTAACCAATGCCGTAG
			RirG190_YST_noSP_FW	GCGCGCGAATTCATGTTCAATCCACAACTTATGC
			RirG190_YST_RV	AAGGAAAAAAGCGGCCGCTTCTCTAACTAATCTTTTACGAG
			RirG190_YST_SP_FW	GCGCGCGAATTCATGGTTGCGATCAAATTAATTTTTG
			RirG190_YST_RV	AAGGAAAAAAGCGGCCGCTTCTCTAACTAATCTTTTACGAG
	Solyc11g072390	SlSAS10 CDS	SlSAS10_AttB1	GGGGACAAGTTTGTACAAAAAAGCAGGCTCAATGGGAAAGAAATCAGGG
			SlSAS10_AttB2	ggggaccactttgtacaagaaagctgggtaCTATCCCTTAAATCGGATA
			SlSAS10_AttB2noSTOP	ggggaccactttgtacaagaaagctgggtaTCCCTTAAATCGGATACT
			SlSAS10_AttB3	GGGGACAACTTTGTATAATAAAGTTGTAATGGGAAAGAAATCAGGG
		PGGA SlSAS10 promoter	pSlSAS10_MA_F	TTTTGGTCTCAACCTGTACAATTGCACCGGAAAGTTG
			pSlSAS10_MA_R	TTTTGGTCTCATGTTTCTGTTTATTGGAGAAATTGAAGC
		SlSAS10 RNAi	SlSAS10_RNAi_AttB1	GGGGACAAGTTTGTACAAAAAAGCAGGCTCACGACTTTGATGATGCTGAAC
			SlSas10_RNAi_AttB2	ggggaccactttgtacaagaaagctgggtaCTTTGCTCTTCCCCACAGA
	Solyc11g072320	SlSAS10iso CDS	SlSAS10iso_AttB1	GGGGACAAGTTTGTACAAAAAAGCAGGCTCAATGGGTTCCAAATTGCAAATACCCAAT
			SlSAS10iso_AttB2	ggggaccactttgtacaagaaagctgggtaTTACCCCTTGAATCGGATAC
	Solyc03g112820.2	SlMPP10	SlMPP10_AttB1	GGGGACAAGTTTGTACAAAAAAGCAGGCTCAATGGCAACCGACGACAGC
			SlMPP10_AttB2	ggggaccactttgtacaagaaagctgggtaTTATGACTTATCATTACCCTC
	At2g43650.1	AtSAS10 (THAL)	AtSAS10_AttB1	GGGGACAAGTTTGTACAAAAAAGCAGGCTCAATGGGGAAAAAAGGAGGG
			AtSAS10_AttB2	ggggaccactttgtacaagaaagctgggtaCTACATTCGGATGCTCCG
			AtSAS10_AttB2noSTOP	ggggaccactttgtacaagaaagctgggtaCATTCGGATGCTCCGGCTT
	At5g66540	AtMPP10	AtMPP10_AttB1	GGGGACAAGTTTGTACAAAAAAGCAGGCTCAATGGCTACGGTAAAGGATTC
			AtMPP10_AttB2	ggggaccactttgtacaagaaagctgggtaTTAAGGGTTCTTGGTACTTG
	At2g42620	AtMAX2	AtMAX2_AttB3	GGGGACAACTTTGTATAATAAAGTTGTAATGGCTTCCACTACTCTCT
			AtMAX2_AttB2	ggggaccactttgtacaagaaagctgggtaTCAGTCAATGATGTTGCGG
	At1g75950	AtSKP1	AtSKP1_AttB1	GGGGACAAGTTTGTACAAAAAAGCAGGCTCAATGTCTGCGAAGAAGATTGTG
			AtSKP1_AttB4	GGGGACCACTTTGTACAAGAAAGCTGGGTTTCATTCAAAAGCCCATTGGTTC
	Solyc07g045450	SlUNK	SlUNK_AttB1	GGGGACAAGTTTGTACAAAAAAGCAGGCTCAATGTCTCTTCTCAGATGC
			SlUNK_AttB2	ggggaccactttgtacaagaaagctgggtaTTATGCTGAAATCTCAAATC
			SlUNK_AttB4	GGGGACCACTTTGTACAAGAAAGCTGGGTTTTATGCTGAAATCTCAAATC
	GLOIN_2v1591707	GLOIN707	Gloin707_AttB1	GGGGACAAGTTTGTACAAAAAAGCAGGCTCAATGGCACCTCTCAATACAGTACCAC
			Gloin707_AttB2	ggggaccactttgtacaagaaagctgggtaTCACTTTTCATTTCTCTTGAATAATATATTC
			Gloin707_AttB4	GGGGACCACTTTGTACAAGAAAGCTGGGTTTCACTTTTCATTTCTCTTGAATAATATATTC
	Solyc01g073820	Sl296 CDS	Sl296_AttB1	GGGGACAAGTTTGTACAAAAAAGCAGGCTCAATGGGAAGACAAAACCGG
			Sl296_AttB2	ggggaccactttgtacaagaaagctgggtaTTAATAGTAACCGTATCGTC
			Sl296_AttB3	GGGGACAACTTTGTATAATAAAGTTGTAATGGGAAGACAAAACCGG

## Sheet: S1(b)
	Table S1b. Detailed list of constructs used for each experimental technique in this work. EXPERIMENT, main experiment where vectors were used; CLONING, cloning approach; NAME, vectors name; DESTINATION VECTOR, vector backbone; EXPRESSION VECTOR, detailed vector composition; GG, Golden Gate; GW, Gateway.
	EXPERIMENT	CLONING	NAME	DESTINATION VECTOR	EXPRESSION VECTOR
	Screening module	Golden Gate	PGGFmRuby	PGGF	RolDp:mRuby:NLS:t35S
	Plant lines	Golden Gate	SlPT4p:GFP	PGGPAG	SlPT4p:linker:GFP:linker:t35S-PGGFmRuby
	Plant lines and transient expression	Golden Gate	35Sp:GFP	(PGGPAG)/pFAST	35Sp:linker:GFP:linker:t35S:(PGGFmRuby)
	Plant lines and transient expression	Golden Gate	35Sp:RIRG190-GFP	(PGGPAG)/pFAST	35Sp:RIRG190ΔSP-GFP:linker:t35S:(PGGFmRuby)
	Plant lines and transient expression	Golden Gate	35Sp:GFP-SlSAS10	PGGPAG	35Sp:GFP-SlSAS10:linker:t35S:PGGFmRuby
	Promoter GUS	Golden Gate	SlSAS10p:GUS	PGGPAG	SlSas10p:linker:mCherry-GUS:linker:t35S
	Promoter GUS	Golden Gate	35Sp:GUS	PGGPAG	35Sp:linker:mCherry-GUS:linker:t35S
	RNAi	Gateway	35Sp:SlSAS10RNAi	pK7GWIWG2D (II)- RedRoot	35Sp:SlSAS10RNAi:t35s:AtUBQ10:DsRed:tNOS
	RNAi	Gateway	RNAi EV	pK7GWIWG2D (II)- RedRoot	35Sp:ccdB:t35s:AtUBQ10:DsRed:tNOS
	Transient expression	Gateway	CFP:SlSAS10	pk7wgc2	35Sp:CFP:SlSAS10
	Transient expression	Gateway	CFP:SlUNK	pk7wgc2	35Sp:CFP:SlUNKNOWN
	Y2H	Gateway	BD-RIRG190	PGBKT7	ADH1p:GAL4BD:c-MYC:RIRG190:tADH1
	Y2H	Gateway	BD-SlSAS10	PGBKT7	ADH1p:GAL4BD:c-MYC:SlSAS10:tADH1
	Y2H	Gateway	BD-AtSAS10	PGBKT7	ADH1p:GAL4BD:c-MYC:AtSAS10:tADH1
	Y2H	Gateway	AD-SlSAS10iso	PGADT7	ADH1p:GAL4AD:HA:SlSAS10iso:tADH1
	Y2H	Gateway	AD-SlSAS10	PGADT7	ADH1p:GAL4AD:HA:SlSAS10:tADH1
	Y2H	Gateway	AD-SlMPP10	PGADT7	ADH1p:GAL4AD:HA:SlMPP10:tADH1
	Y2H	Gateway	AD-AtMPP10	PGADT7	ADH1p:GAL4AD:HA:AtMPP10:tADH1
	Y3H	Gateway	pMG426 SlSAS10	pMG426	GPDp:SlSAS10:NLS-3xMYC:tGPD
	Y3H	Gateway	pMG426 AtSAS10	pMG426	GPDp:AtSAS10:NLS-3xMYC:tGPD
	Y23H	Gateway	pMG426 MtSAS10	pMG427	GPDp:MtSAS10:NLS-3xMYC:tGPD
	rBiFC	Gateway 2in1	NN RIRG190-SlSAS10	NN 2in1	35Sp:nYFP:HA:SlSAS10:t35s:35Sp:RFP:t35s:35Sp:cYFP:c-MYC:RIRG190:t35s
	rBiFC	Gateway 2in1	NN RIRG190-SlUNK	NN 2in1	35Sp:nYFP:HA:SlUNKNOWN:t35s:35Sp:RFP:t35s:35Sp:cYFP:c-MYC:RIRG190:t35s
	rBiFC	Gateway 2in1	NN AtSKP1-AtMAX2	NN 2in1	35Sp:nYFP:HA:AtMAX2:t35s:35Sp:RFP:t35s:35Sp:cYFP:c-MYC:AtSKP1:t35s
	rBiFC	Gateway 2in2	NN RIRG190-Sl296	NN 2in1	35Sp:nYFP:HA:Sl296:t35s:35Sp:RFP:t35s:35Sp:cYFP:c-MYC:RIRG190:t35s
	rBiFC	Gateway 2in3	NN GLOIN707-SlSAS10	NN 2in1	35Sp:nYFP:HA:SlSAS10:t35s:35Sp:RFP:t35s:35Sp:cYFP:c-MYC:GLOIN707:t35s

## Sheet: S1(c)
	Table S1c. RIRG190 in silico prediction results.
	(a) Signal P 6.0 online software positively predicts a putative N-terminal SP between amino acid 21 and 22.
	(b) EffectorP 3.0 predicts RIRG190 as a potential cytosolic effector protein.
	(c) LOCALIZER online software predicts the amino acid sequence "SRKSKRFARKRLVR" as the potential RIRG190 NLS.
	(e) RIRG190 homologous nuclear-localized effector-like proteins candidates. Broad homologous proteins were searched in NCBI using the full length effector protein sequence and further analyzed by predicted SP, NLS and effector-like nature. This search resulted in 10 potential homologous effector-like candidates displaying a predicted N-terminal SP and a putative NLS.
	Name	Fungal species	Size (aa)	Sequence
	RirG190 [Rhizophagus irregularis DAOM 181602=DAOM 197198]	[Rhizophagus irregularis DAOM 181602=DAOM 197198]	263	MVAIKLIFVFLVITTTALVTAFNPQLMLKLVNDERKKVGASPLTLDSKLT
	PKK66468.1 [Rhizophagus irregularis]	[Rhizophagus irregularis]	161	MVAIKLIFVFLVITTTALVTAFNPRLMLKLVNDERKKVGASPLTLDSKLT
	PKY47857.1 [Rhizophagus irregularis]	[Rhizophagus irregularis]	161	MVAIKLIVVFLVITTTALVTAFDPQLMLKLVNDERKKVGASPLTLDSKLM
	GBB92807.1 [Rhizophagus clarus]	hypothetical protein RclHR1_02060010 [Rhizophagus clarus]	305	MVAIKLFCIFLILTTTALAFDPNLMLKLVNDERKKVGASPLTLDSKLMSA
	CAG8526202.1 [Funneliformis caledonium]	[Funneliformis caledonium]	167	MVAIKFLCTLLIIATATLVTVVDAFNPQLMLKLVNNERKKAGVPELTLDS
	CAG8660714.1 [Funneliformis mosseae]	[Funneliformis mosseae]	167	MVAIKFLCTLLIIATATLVTVVDAFNPQLMLKLVNNERKKAGVPELTLDS
	PKY49306.1 [Rhizophagus irregularis]	[Rhizophagus irregularis]	309	MVAIKLIFVFFILTTTTLVTAFNPKLMLKLVNDERKKVGVSPLYLNNKLM
	CAG8753462.1 [Funneliformis caledonium]	[Funneliformis caledonium]	209	MIPIKFSCAFLIISTVTLVTVVNAFKPQLVLQLVNDERSKVGAPALTLDG
	RIB02374.1 [Gigaspora rosea]	[Gigaspora rosea]	233	MKSITSFLVVALMLFNVISVQCMDEQKMLDLVNTERRKAGVSPITLNSDL
	CAG8461860.1 [Ambispora gerdemannii]	[Ambispora gerdemannii]	222	MISIKSFATLFVILAVMANYAFATPQTMLDLVNAERKKAGVGALVLDDRL
	CAG8559006.1 [Cetraspora pellucida]	[Cetraspora pellucida]	209	MHIIKTLSSFLVALMLVSIVPVQSININKMLDLCNAERKKVGAPALTHND
	(f) Protein aligment of the resulting nuclear localized effector-like RIRG190 homologous proteins. Predicted SP amino acid sequences are indicated with a red rectangle, whereas those matching NLS predictions are in yellow. Aligment was conducted using the CLC benchwork 8.0 software.

## Sheet: S1(d)
	Table S1d. RT-qPCR primers employed for transcript detection in this work.
																Primer	Nucleotide sequence
	Gene ID	Primer	Strand	Nucleotide sequence	Reference
		qPCR_SlGAPDH	F	ACAACTTAACGGCAAATTGACTGG
	Solyc05g014470.2		R	TTACCCTCTGATTCCTCCTTGATTG
		qPCR_SlEF1α	F	ACAGGCGTTCAGGTAAGGAA
	Solyc06g009960.1		R	CTTGACAACACCGACAGCAA
		qPCR_SlSAS10	F	ATGATGTCATGGGTGCTGAA
	Solyc11g072390		R	CATGGTCACCAGTCTCATGG
		qPCR_SlPT4	F	CCGAGACAAAAGGGAGATCA
	Solyc06g051850.1		R	TCTTGATGGCCAGAGACAGG
		qPCR_GAPDH	F	TGCCTACCGTCGATGTTTCAGT	(Kakar et al., 2008)		[99]
	MTR_3g085850		R	TTGCCCTCTGATTCCTCCTTG
		qPCR_AtACTIN	F	GGCTCCTCTTAACCCAAAGGC
	At3g18780		R	CACACCATCACCAGAATCCAGC
		qPCR_AtTUBULIN 2	F	GAGCCTTACAACGCTACTCTGTCTGTC	(Wahl et al.,2013)		[100]
	At5g62690		R	CACCAGACATAGTAGCAGAAATCAAG
		qPCR_AtSAS10	F	GCAACAGGGACCTCAAAAAC	(Wahl et al.,2013)		[100]
	AT2G43650.1		R	GATGCTCCGGCTTGTGTT
		qPCR_RIRG190	F	AGCAAATATTCTTAACAAAGCGTTC
	POG59785.1		R	AGCAAAACGTTTACTTTTTCTGCTA
		qPCR_RiEF1α	F	TTTCGTCCCAATATCCGGCT	(Manck-Götzenberg et al., 2016)			[19]
	DQ282611.1		R	AGTGGAAGACGAAGGGGTTT
		qPCR_RIRG190GFP	F	CGGATTTGGCGGTGGAAAAT
	POG59785.1		R	GCTGAACTTGTGGCCGTTTA
		qPCR_GFPSlSAS10	F	CTCAGGGCGGACTGGGTG
	AT2G43650.1		R	TCACTTTTTGATTTCTTTGAAGA
		qPCR_GFPSlSAS10	F	GCGCGATCACATGGTCC
	AT2G43650.1		R	GAATCTTCATTAACATTCAGTGG
		qPCR_SlSAS10GFP	F	GAACTTGTGGCCGTTTACGT
	AT2G43650.1		R	AAGTGGTCCTTATGGTGG

## Sheet: S1(e)
	Table S1e. Primers used for Arabidopsis genotyping in this work.
	Application	Name	Nucleotide sequence
	Left border primer SALK lines	LBb1.3_F	ATTTTGCCGATTTCGGAAC
	thal-1/+ genotyping SALK_016916.20.75	thal1_F	GAAGTGTCGACATCTGCAACC
		thal1_R	CTTTTGCACTGCTCCATTAGC
	thal-2/+ genotyping SALK_036872.54.10	thal2_F	ACAAGAGCAAAACGAAGCATG
		thal2_R	CAGCTGATAAGCTCACCAAGC
	RIRG190-GFP genotyping	RIRG190_F	ATGTTCAATCCACAACTTATG
		GFP_R	AAGTCGTGCTGCTTCATGTG
	GFP-SlSAS10 genotyping	GFP_F	ACGTAAACGGCCACAAGTTC
		SlSAS10_R	CTATCCCTTAAATCGGATA

## Sheet: S1(f)
	Table S1f. MaxQuant search parameters usend on this work and Galaxy headers.
	Group specific parameters
	General
	type	Standard (Type)
	multiplicity	1 (type)
	variable modifications	Acetyl (Protein N-term), Oxidation (M)
	digestion mode	Specific (digestion)
	enzyme	Trypsin/P (digestion)
	max missed cleavages	2 (digestion)
	instrument type	Orbitrap (instrument)
	Label free quantification
	label free quantification	LFQ (Label free quantific)
	LFQ min ratio count	1 (LFQ)
	fast LFQ	TRUE (LFQ)
	LFQ min number of neighbors	3 (LFQ)
	LFQ av number of neighbors	6 (LFQ)
	First search
	separate var modifications fi rst search	FALSE (first search)
	separate enzyme fi rst search	FALSE (first search)
	Advanced
	main search ppm	4,5 (instrument)
	max number of mod per peptide	5 (modifications) change
	max charge	7 (instrument)
	individual pept mass tolerances	TRUE (instrument)
	General
	Fasta fi les	ZmB73_5a _WGS_tra nslationsplus .fa s
	fixed modifications	Carbamidomethyl (C)
	re-quantify	TRUE
	match between runs	TRUE (identification)
	matching time window	0,5 (identification)
	alignment time window	20 (identification)
	match unidentified features	FALSE (identification)
	Sequences
	decoy mode	revert
	special AAs	KR
	include contaminants	TRUE (sequences)
	I=L	FALSE
	Identification
	PSM FDR	0,01 (identification)
	Protein FDR	0,01 (identification)
	Site Decoy Fraction	0,01(identification)
	min Pep Length	7 (sequences)
	min peptides	1 (identification)
	min Razor+Uni que peptides	1 (identification)
	min Unique peptides	1 (identification)
	min score unmodified peptides	0 (identification)
	min score modified peptides	40 (identification)
	min Delta score unmodified peptides	0 (identification)
	min Delta score modified peptides	17 (identification)
	base FDR calculations on Delta score	FALSE (identification)
	fi lter labeled AA	TRUE
	second peptides	TRUE
	dependent peptides	FALSE
	Protein Quantification
	min ratio count	1 (PQ)
	peptides for quantification	Unique (PQ)
	use only unmodified peptides and	TRUE (PQ)
	modifications used in quantification	Acetyl (Protein N-term), Oxidation (M) (PQ)
	card unmodified counterpart peptides	TRUE (PQ)
	Site Quantification
	mode	Use Least Modified Peptide
	use for occupancies	Normalized Ratios (Advanced)
	Label free quantification
	separate LFQ in parameter groups	FALSE (LFQ)
	LFQ stabilize large ratios	TRUE (LFQ)
	LFQ require MSMS	TRUE (LFQ)
	Advanced
	calc peak properties	FALSE (advanced)
	mass difference search	FALSE
	x mass window	100 (MS/MS)
	max peptide mass	4600 (sequences)
	min time	Na N
	max time	Na N
	in peptide length for unspecific search	8 (sequences)
	ax peptide length for unspecific search	25 (sequences)
	min peak length	2
	Galaxy rulers
	Identifier ruler	>.*\|(.*)\|
	Description ruler	>.*\|.*\|[^ ]+ (.*) OS
