# Supplementary material for: The Nuclear Effector RIRG190 Interacts with SAS10 to Regulate Arbuscular Mycorrhizal Symbiosis
Source: Int J Mol Sci. 2025 Dec 18;26(24):12178. doi: 10.3390/ijms262412178 (PMC12733757; doi:10.3390/ijms262412178)
Supplement: Supplementary file 1 [file ijms-26-12178-s001.zip › Dataset S1.xlsx]

## Sheet: A
	Dataset S1A. List of RIRG190-interacting candidates identified in the Y2H screening.
	Number of colonies	Gene ID	Name	Annotation
	3	Solyc11g072390	SlSAS	Something about silencing protein 10
	1	Solyc07g045450	SlUNK	Unknown Protein
	1	Solyc02g079360	SlOCTI	Octicosapeptide/Phox/Bem1p domain-containing protein
	1	Solyc08g080370.2	SlAO	Acetylornithine aminotransferase

## Sheet: B
	Dataset S1B. Differentially enriched proteins in Arabidopsis RIRG190-GFP immunoprecipitated fraction. Protein files from GFP and RIRG190-GFP samples were analyzed in Perseus and subjected to a Student t-test. “FDR” stands for the False Discover Rate, “MS.MS.count” represents the peptide expression levels by means of spectrum counting, 'PROTEIN ID' stands for the Uniprot identificator, “SCORE” mea…
		Significance is marked with a + symbol within the first two columns.
		FDR 0.01 groups significant proteins that were found within the false discovery rate of 0.01
		FDR 0.05 groups significant proteins that were found within the false discovery rate of 0.05
	FDR 0.01	FDR 0.05	MS.MS.count	PROTEIN ID	SCORE	GENE ID	GENE NAME	GOBP name
	+	+	119	U9THM5	323.31		RIRG190
	+	+	54	P59271;O80715;P59263;Q29PZ3;Q38875;Q9LDJ2;Q9LYW1;Q9M0W3;Q9M1P9;Q9S7X3;P0CH33;O80715;P59263;Q38875;Q9LDJ2;Q9LYW1;Q9M0W3;Q9M1P9;Q9S7X3;Q42202;O80715;P19232;P59263;Q38875;Q9LDJ2;Q9LYW1;Q9M0W3;Q9M1P9;Q9S7X3;P59233;O80715;P19233;P59263;Q0WV69;Q38875;Q9LDJ2;Q9LYW1;Q9M0W3;Q9M1P9;Q9S7X3;Q8H159;O80715;P59263;Q38875;Q9LDJ2;Q9LYW1;Q9M0W3;Q9M1P9;Q9S7X3;Q39256;Q1EC66;O80715;P59263;Q38875;Q9LDJ2;Q9LYW1;Q9M0W3;…	234.11	AT1G23410.1	Ubiquitin-40S ribosomal protein S27a-2	translation
	+	+	2	F4HZI8;F4HZI7;Q9C5G2;F4HZI6	63123	AT1G15200.3	PININ	catalytic step 2 spliceosome
	+	+	15	Q9FVQ1	41703	AT1G48920.1	Nucleolin 1	cleavage involved in rRNA processing; ribosome biogenesis
	+	+	17	F4JHI7;C0Z3A4;O81290;Q8GXS0;O22315;O22314;Q39201;Q564E1;Q8L7P1	40216	AT4G02430.1	Serine/arginine-rich-splicing factor SR34	mRNA processing; RNA splicing
	+	+	12	Q9FLV9	37394	AT5G24030.1	S-type anion channel SLAH3	cellular ion homeostasis
	+	+	4	Q9C7V7	14612	AT1G64330.1	myosin heavy chain-like protein	regulation of protein import into nucleus;cellular response to abscisic acid stimulus
	+	+	4	Q42404;Q42378	11962	AT3G50670.1	U1 small nuclear ribonucleoprotein 70 kDa	RNA splicing, via transesterification reactions
		+	2	Q9C8T5	76159	AT1G63310.1	hypothetical protein	N/A
		+	2	Q42064;Q7DLL7	73593	AT4G36130.1	60S ribosomal protein L8-3	translation
		+	52	Q9T029;Q9SIW5;F4IKC4;B3H4B6	69599	AT4G39200.1	40S ribosomal protein S25-4	translation
		+	1	Q9LVU1	60427	AT5G47180.1	VAP27-4 Vesicle-associated protein 2-1	vesicle trafficking
		+	1	Q9SB42;Q8H0X7;Q94F05	58072	AT4G25210.1	Mediator-associated protein 1	regulation of transcription, DNA-dependent
		+	43	P49637;Q8LE80;Q9LR33	48695	AT1G70600.1	60S ribosomal protein L27a-2	translation
		+	13	F4JZY1	47393	AT5G41790.1	COP1-INTERACTIVE PROTEIN 1	regulation of intracellular transport;regulation of nucleocytoplasmic transport
		+	9	Q9SIK2;F4IHJ8	45991	AT2G21580.1	40S ribosomal protein S25-2	translation
		+	2	O65655	12621	AT4G39680.1	ACINUS SAP domain-containing protein	regulation of gene expression;regulation of autophagy;negative regulation of macromolecule metabolic process;regulation of cell death;negative regulation of RNA splicing;regulation of apoptosis;regulation of programmed cell death;regulation of RNA splicing
		+	6	O64644;Q0WTU2;Q8L8K8;F4IG85	10848	AT2G45640.1	Histone deacetylase complex subunit SAP18	regulation of transcription, DNA-dependent
		+	8	P49689;O82203;Q9M0E4	7266	AT2G19750.1	RPS30A	translation
